# Supplementary material for: Development of machine learning-based predictive models for fertility intentions in patients with Crohn's disease
Source: Front Reprod Health. 2026 May 22;8:1836350. doi: 10.3389/frph.2026.1836350 (PMC13236893; doi:10.3389/frph.2026.1836350)
Supplement: Supplementary file 1 [file Table1.xlsx]

## Sheet: Descr
Table 1. Baseline characteristics of participants with Crohn's disease based on fertility intention.
Variable	Total (n=276)	Fertility intention		P value
		No(n=166)	Yes (n=110)
Age, Median (IQR)	28.00 [23.00 – 34.00]	26.00 [22.00 – 32.00]	31.00 [26.00 – 35.00]	<0.001
Gender, n (%)				0.2143
Male	218 (79%)	127 (77%)	91 (83%)
Female	58 (21%)	39 (23%)	19 (17%)
BMI, kg/m²,Median (IQR)	21.49 [19.16 – 24.54]	21.33 [19.05 – 24.22]	22.12 [19.37 – 25.26]	0.1212
Education level, n (%)				0.3723
High school or below	47 (17%)	31 (19%)	16 (15%)
University or above	229 (83%)	135 (81%)	94 (85%)
Marital status, n (%)				<0.001
Never married	164 (59%)	123 (74%)	41 (37%)
Married	106 (38%)	39 (23%)	67 (61%)
Divorced	4 (1.4%)	3 (1.8%)	1 (0.9%)
Widowed	1 (0.4%)	0 (0%)	1 (0.9%)
Other	1 (0.4%)	1 (0.6%)	0 (0%)
Monthly income, RMB, n (%)				0.3333
<5000	40 (14%)	28 (17%)	12 (11%)
5000-10000	123 (45%)	74 (45%)	49 (45%)
>10000	113 (41%)	64 (39%)	49 (45%)
Disease duration, years, n (%)				0.2183
<5	182 (66%)	116 (70%)	66 (60%)
5-10	66 (24%)	36 (22%)	30 (27%)
>10	28 (10%)	14 (8.4%)	14 (13%)
Biologic biosimilar therapies, n (%)				0.4003
Yes	251 (91%)	149 (90%)	102 (93%)
No	25 (9.1%)	17 (10%)	8 (7.3%)
Immunosuppressants, n (%)				0.8383
Yes	61 (22%)	36 (22%)	25 (23%)
No	215 (78%)	130 (78%)	85 (77%)
Surgical treatment for IBD , n (%)				0.8823
Yes	137 (50%)	83 (50%)	54 (49%)
No	139 (50%)	83 (50%)	56 (51%)
The number of chronic diseases, n (%)				0.7323
0	161 (58%)	100 (60%)	61 (55%)
1	101 (37%)	58 (35%)	43 (39%)
≥2	14 (5.1%)	8 (4.8%)	6 (5.5%)
CDAI scores, Median (IQR)	5.00 [3.00 – 6.00]	5.00 [3.00 – 7.00]	5.00 [3.00 – 6.00]	0.9622
Ideal number of children, n (%)				0.0034
0	8 (3.1%)	8 (5.3%)	0 (0%)
1	87 (33%)	51 (34%)	36 (33%)
2	132 (51%)	67 (44%)	65 (59%)
3 or more	3 (1.1%)	1 (0.7%)	2 (1.8%)
Other	31 (12%)	24 (16%)	7 (6.4%)
Ideal gender of children, n (%)				0.0204
Male	10 (3.8%)	5 (3.3%)	5 (4.5%)
Female	48 (18%)	30 (20%)	18 (16%)
Both	123 (47%)	60 (40%)	63 (57%)
Other	80 (31%)	56 (37%)	24 (22%)
Actual desired number of children, n (%)				<0.001
0	20 (7.7%)	20 (13%)	0 (0%)
1	126 (48%)	63 (42%)	63 (57%)
2	65 (25%)	25 (17%)	40 (36%)
Other	50 (19%)	43 (28%)	7 (6.4%)
Actual desired gender of children, n (%)				0.0293
Male	12 (4.6%)	7 (4.6%)	5 (4.5%)
Female	63 (24%)	36 (24%)	27 (25%)
Both	88 (34%)	41 (27%)	47 (43%)
Other	98 (38%)	67 (44%)	31 (28%)
Influenced by fertility policies, n (%)				0.6413
Yes	181 (69%)	103 (68%)	78 (71%)
No	80 (31%)	48 (32%)	32 (29%)
Family Support, Median (IQR)	23.00 [18.00 – 26.00]	21.00 [16.00 – 25.00]	24.00 [21.00 – 27.00]	<0.001
Friend Support, Median (IQR)	20.00 [16.00 – 24.00]	20.00 [16.00 – 24.00]	21.50 [17.00 – 24.00]	0.0242
Other Support, Median (IQR)	20.00 [16.00 – 24.00]	19.00 [16.00 – 23.00]	22.00 [17.00 – 25.00]	0.0012
Comprehensibility, Median (IQR)	20.00 [15.00 – 23.00]	21.00 [16.00 – 23.00]	18.00 [14.00 – 22.00]	0.0292
Manageability, Median (IQR)	18.00 [12.00 – 21.00]	19.00 [13.00 – 21.00]	16.00 [11.00 – 20.00]	0.0332
Meaningfulness, Median (IQR)	17.00 [15.00 – 19.00]	17.00 [15.00 – 19.00]	17.00 [16.00 – 19.00]	0.1022
Total Social Support, Median (IQR)	62.00 [52.00 – 72.00]	60.00 [49.00 – 70.00]	67.00 [57.00 – 74.00]	<0.001
The continuous variables were presented as median (interquartile range, IQR), and the categorical variables were shown as number and percentages. BMI, body mass index; SD, standard deviation;
