# Supplementary material for: Development of machine learning-based predictive models for fertility intentions in patients with Crohn's disease
Source: Front Reprod Health. 2026 May 22;8:1836350. doi: 10.3389/frph.2026.1836350 (PMC13236893; doi:10.3389/frph.2026.1836350)
Supplement: Supplementary file 2 [file Table2.xlsx]

## Sheet: Descr
Table 2. The predictive performance of different machine learning models.
Model	Features	AUC	Accuracy	Precision	Recall	F1-score
Train Datast
LR	11	0.816	0.753	0.73	0.597	0.657
KNN	11	0.921	0.851	0.8	0.831	0.815
DT	11	0.712	0.722	0.646	0.662	0.654
RF	11	0.997	0.969	0.986	0.935	0.96
XGBoost	11	0.861	0.784	0.701	0.792	0.745
LightGBM	11	0.898	0.804	0.791	0.688	0.736
SVM	11	0.811	0.753	0.71	0.636	0.672
Nnet	11	0.828	0.814	0.766	0.766	0.766
Test Datast
LR	11	0.672	0.683	0.64	0.485	0.553
KNN	11	0.687	0.695	0.618	0.636	0.627
DT	11	0.62	0.634	0.546	0.546	0.546
RF	11	0.666	0.573	0.464	0.394	0.426
XGBoost	11	0.71	0.61	0.514	0.546	0.53
LightGBM	11	0.627	0.634	0.552	0.485	0.516
SVM	11	0.682	0.695	0.667	0.485	0.558
Nnet	11	0.718	0.671	0.607	0.515	0.557
LR, logistic regression; Nnet, neural network; SVM, support vector machine; XGBoost, extreme gradient boosting; KNN, k-nearest neighbors; DT, decision tree; RF, random forest; LightGBM, Light Gradient Boosting Machine; AUC,the area under the ROC curve.
The continuous variables were presented as median (interquartile range, IQR), and the categorical variables were shown as number and percentages. BMI, body mass index; SD, standard deviation;
