# Supplementary material for: Development of machine learning-based predictive models for fertility intentions in patients with Crohn's disease
Source: Front Reprod Health. 2026 May 22;8:1836350. doi: 10.3389/frph.2026.1836350 (PMC13236893; doi:10.3389/frph.2026.1836350)
Supplement: Supplementary file 3 [file Table3.xlsx]

## Sheet: Sheet1
Table 3. The results of the logistic regression analysis for fertility intention.
	Univariate logistic regression analysis			Multivariable logistic regression analysis
Variable	OR	95% CI	P value	OR	95% CI	P value
Age	1.087	1.045-1.130	<0.001	0.989	0.929-1.053	0.73
Gender	0.68	0.369-1.252	0.216
BMI, kg/m²	1.009	0.971-1.047	0.656
Education level	1.349	0.698-2.606	0.373
Marital status			<0.001			0.007
Never married	Ref	Ref	Ref	Ref	Ref	Ref
Married	5.077	2.986-8.631	0	4.636	1.996-10.77	0
Divorced	1	0.101-9.881	1	0.606	0.052-7.056	0.689
Widowed	4846424529	0-Inf	0.999	4443887009	0-Inf	0.999
Other	0	0-Inf	1	0	0-Inf	1
Monthly income, RMB			0.337
<5000	Ref	Ref	Ref
5000-10000	1.545	0.718-3.326	0.266
>10000	1.786	0.826-3.865	0.141
Disease duration, years			0.221
<5	Ref	Ref	Ref
5-10	1.465	0.827-2.593	0.19
>10	1.758	0.79-3.912	0.167
Biologic biosimilar therapies	0.687	0.286-1.653	0.402
Immunosuppressants	0.942	0.528-1.68	0.838
Surgical treatment for IBD	1.037	0.64-1.679	0.882
The number of chronic diseases			0.7323
0	Ref	Ref	Ref
1	1.215	0.732-2.018	0.451
≥2	1.23	0.407-3.713	0.714
CDAI scores	0.977	0.885-1.078	0.645
Ideal number of children			0.12
0	Ref	Ref	Ref
1	1020271814	0-Inf	0.999
2	1418959110	0-Inf	0.999
3 or more	3230860744	0-Inf	0.999
Other	4.52321e+08	0-Inf	0.999
Ideal gender of children			0.033			0.781
Male	Ref	Ref	Ref	Ref	Ref	Ref
Female	0.635	0.17-2.371	0.5	0.602	0.046-7.936	0.699
Both	1.128	0.328-3.882	0.848	0.921	0.086-9.865	0.946
Other	0.488	0.136-1.752	0.271	0.542	0.045-6.487	0.629
Actual desired number of children			<0.001			0.001
0	Ref	Ref	Ref	Ref	Ref	Ref
1	1433464603	0-Inf	0.998	9.27807e+08	0-Inf	0.998
2	2228264627	0-Inf	0.998	918896391	0-Inf	0.998
Other	2.51299e+08	0-Inf	0.998	1.04492e+08	0-Inf	0.998
Actual desired gender of children			0.058			0.401
Male	Ref	Ref	Ref	Ref	Ref	Ref
Female	1.054	0.312-3.563	0.933	2.444	0.215-27.718	0.471
Both	1.6	0.488-5.25	0.438	1.609	0.152-17.018	0.693
Other	0.709	0.215-2.34	0.572	4.317	0.398-46.847	0.229
Influenced by fertility policies	0.952	0.561-1.615	0.855
Family Support	1.12	1.058-1.185	<0.001	1.079	0.979-1.19	0.127
Friend Support	1.061	1.006-1.119	0.029	0.956	0.861-1.061	0.399
Other Support	1.09	1.034-1.15	0.001	1.087	0.977-1.208	0.124
Comprehensibility	0.948	0.900-0.998	0.041	1.006	0.896-1.129	0.921
Manageability	0.962	0.924-1.002	0.061	1.01	0.922-1.107	0.825
Meaningfulness	1.065	0.971-1.168	0.18
Total Social Support	1.037	1.016-1.058	0.001
Data set in bold are statistically significant. OR, odds ratio; CI, confidence interval.
