# Supplementary material for: Development of machine learning-based predictive models for fertility intentions in patients with Crohn's disease
Source: Front Reprod Health. 2026 May 22;8:1836350. doi: 10.3389/frph.2026.1836350 (PMC13236893; doi:10.3389/frph.2026.1836350)
Supplement: Supplementary file 4 [file Table4.xlsx]

## Sheet: Sheet1
Supplementary Table 1. The hyper-parameters search space of ML models.
Model	Hyperparameter	Search range/options	Final value
Logistic Regression	Regularization	None (standard glm)	–
KNN	k	1–30	28
	kernel	triangular	triangular
	distance	Euclidean (default)	Euclidean
DT	cp	0.001–0.3 (step 0.001)	0.231
	minsplit	default	20
	minbucket	default	7
	maxdepth	default	30
RF	mtry	1–sqrt(11)	2
	ntree	50–1000 (step 50)	300
XGBoost	max_depth	{2,3,4,5}	2
	eta (learning rate)	{0.01,0.1,0.2}	0.01
	nrounds	150 (fixed after selection)	150
	objective	binary:logistic	binary:logistic
	eval_metric	auc	auc
	base_score	fixed	0.5
LightGBM	learning_rate	{0.1,0.2}	0.1
	num_leaves	{15,31}	15
	max_depth	{-1,1,3}	-1 (unlimited)
	n_estimators	50 (fixed)	50
	min_data_in_leaf	30 (fixed)	30
	λ_l1	{0,1}	0
	λ_l2	{0,1}	0
SVM (RBF kernel)	gamma	{0.001,0.01,0.1,1}	0.01
	cost	{0.1,1,10,100,1000}	10
Neural Network	Hidden layers	c(2), c(3), c(4), c(5), c(2,1), c(2,2)	(2,1)
	Activation function	logistic (sigmoid)	logistic
	Output activation	sigmoid (linear.output=FALSE)	sigmoid
SVM, support vector machine; XGBoost, extreme gradient boosting; KNN, k-nearest neighbors; DT, decision tree; RF, random forest; LightGBM, Light Gradient Boosting Machine;
